# Supplementary material for: Resolving cryptic species complexes in marine protists: phylogenetic haplotype networks meet global DNA metabarcoding datasets
Source: ISME J. 2021 Feb 15;15(7):1931–42. doi: 10.1038/s41396-021-00895-0 (PMC8245484; doi:10.1038/s41396-021-00895-0)
Supplement: Supplementary file 5 — Supplementary Table 2 [file 41396_2021_895_MOESM5_ESM.xlsx]

## Sheet: Supplementary Table 2
Supplementary Table 2. Pair-wise genetic distance matrices between C. curvisetus species
Net genetic distances were calculated using the Jukes-Cantor model.
a) in OSD-V4
	C. sp. 1	C. sp. 2	C. sp. 3	C. sp. 4	C. sp. 5	C. sp. 6	C. sp. 7	C. sp. 8	C. sp. 9
C. sp. 1	-
C. sp. 2	0.107	-
C. sp. 3	0.083	0.072	-
C. sp. 4	0.098	0.024	0.069	-
C. sp. 5	0.054	0.034	0.025	0.022	-
C. sp. 6	0.062	0.063	0.023	0.049	0.007	-
C. sp. 7	0.018	0.105	0.086	0.094	0.054	0.063	-
C. sp. 8	0.083	0.043	0.054	0.030	0.014	0.034	0.084	-
C. sp. 9	0.085	0.046	0.057	0.032	0.018	0.037	0.086	0.008	-
b) in OSD-V9 + Tara Oceans-V9
	C. sp. 1	C. sp. 2	C. sp. 3	C. sp. 4	C. sp. 5	C. sp. 6	C. sp. 10	C. sp. 11
C. sp. 1	-
C. sp. 2	0.155	-
C. sp. 3	0.181	0.241	-
C. sp. 4	0.189	0.134	0.368	-
C. sp. 5	0.038	0.179	0.204	0.154	-
C. sp. 6	0.079	0.203	0.204	0.191	0.079	-
C. sp. 10	0.181	0.229	0.038	0.354	0.204	0.230	-
C. sp. 11	0.062	0.204	0.210	0.165	0.022	0.073	0.237	-
